# Supplementary material for: LncRNA 220: A Novel Long Non-Coding RNA Regulates Autophagy and Apoptosis in Kupffer Cells via the miR-5101/PI3K/AKT/mTOR Axis in LPS-Induced Endotoxemic Liver Injury in Mice
Source: Int J Mol Sci. 2023 Jul 7;24(13):11210. doi: 10.3390/ijms241311210 (PMC10342868; doi:10.3390/ijms241311210)
Supplement: Supplementary file 1 [file ijms-24-11210-s001.zip]

Archive with 7 entries (6 files):
- Original images (H & E, WB, IF, Flow, and TUNEL).pdf
- Sequence of 220.pdf
- Supplementary figure legend.pdf
- Supplementary Figure(6.9)/
- Supplementary Figure(6.9)/Figure S1.TIF
- Supplementary Figure(6.9)/Figure S2.TIF
- Supplementary Table.pdf
